# Supplementary material for: Vacuum bell therapy for pectus excavatum: a retrospective study
Source: BMC Pediatr. 2024 Mar 9;24:173. doi: 10.1186/s12887-024-04615-3 (PMC10924398; doi:10.1186/s12887-024-04615-3)
Supplement: Supplementary file 1 — Supplementary Material 1. [file 12887_2024_4615_MOESM1_ESM.xlsx]

## Sheet: Sheet1
Supplementary file 1.Raw data related to the study
Number	Hospital ID	Age(years)	Sex	Prognosis	Daily use time(hours)	Treatment time(mouths)	Symmetric deformity	Initial Haller index	Chest pain	Swollen skin	Chest tightness	erythema
1	5562566	19	1	4	2	12	0	8.24088	0	0	0	0
2	5557478	12	1	4	1	12	1	4.77524	0	0	0	0
3	6416107/7673753	13	1	2	4	49	1	2.91172	0	0	0	0
4	5123621/5995212	3	1	4	4	22	1	2.83357	0	0	0	0
5	7363138	8	1	4	4	22	1	2.83357	0	0	0	0
6	8709303/6544978/6544978	7	1	2	3	13	1	3.11715	0	0	0	0
7	7252203	16	1	4	3	47	0	4.67027	0	0	0	0
8	7254431/7243002/7207065	13	1	2	1	13	1	4.09375	0	0	0	0
9	6842016	19	0	4	2	12	0	8.24088	0	0	0	0
10	6400427	15	1	4	2	20	1	3.38943	0	0	0	0
11	6868742	15	1	4	2	49	1	5.26683	0	1	0	0
12	6600482	20	1	4	3	47	0	4.67027	0	0	0	0
13	6450087/7994488/8589870	15	1	4	2	49	1	5.26683	0	0	0	0
14	7292323	12	0	4	2	12	1	3.64735	0	0	0	0
15	7240387/7490742	6	0	1	8	37	0	3.47723	0	0	0	1
16	4502237	15	1	4	6	19	1	3.71902	0	0	0	0
17	6140691/6150555/7242061/7251293	7	0	3	10	54	1	4.38194	0	0	0	0
18	6838081/9310883	12	1	4	2	12	1	3.64735	0	0	0	0
19	8334240	16	1	4	6	19	1	3.71902	0	0	0	0
20	6435379/6844353/7306612	11	0	4	4	48	1	3.9917	0	0	0	0
21	6441314	16	1	4	2	24	1	4.3936	0	0	0	1
22	6404021	24	1	4	2	24	1	4.3936	0	0	0	0
23	0006482415/7982076	12	1	4	6	48	1	5.50882	0	0	0	1
24	7356228	12	1	4	6	48	1	5.50882	0	1	1	0
25	6375636/6388897	14	1	1	2	3	0	3.27785	0	0	0	0
26	7197424	7	0	4	3	37	0	4.1422	0	0	0	0
27	7277808	3	1	2	4	36	0	2.95494	0	1	0	0
28	6715502	5	1	4	4	18	0	3.19318	0	0	0	0
29	6301021/6613207/7287078	12	0	4	3	51	1	3.37252	0	0	0	1
30	4054510	18	1	4	4	18	0	3.19318	0	0	0	0
31	8664269	15	1	4	2	15	1	3.26094	0	0	0	1
32	8482162	6	0	1	6	26	1	3.31444	0	0	0	0
33	6371626	20	1	4	4	54	1	3.94089	0	0	0	0
34	6544083	15	1	4	2	12	0	3.41886	0	0	0	1
35	6234240/6234945	12	1	4	4	54	1	3.94089	1	0	0	1
36	4843466	12	0	4	3	51	1	3.37252	1	0	0	0
37	5553490	16	1	1	2	50	1	3.49854	0	0	0	0
38	7310863	2	1	1	2	48	1	3.54604	0	0	0	0
39	6041818	6	1	2	3	13	1	3.11715	0	0	0	0
40	7066723	4	0	1	2	24	0	4.34595	0	0	0	0
41	6387838	15	1	2	1	13	1	4.09375	0	0	0	0
42	8000030	8	0	1	8	37	0	3.47723	0	0	0	0
43	7157256	17	1	1	2	3	0	3.27785	0	0	0	0
44	3661298	5	0	3	10	54	1	4.38194	0	0	0	0
45	7148533	4	0	4	2	12	1	3.70655	0	0	0	0
46	7038402	5	1	2	0.5	40	1	4.54237	0	0	0	0
47	6532206	6	1	1	6	26	1	3.31444	0	0	0	0
48	7235440	13	1	4	2	12	0	3.41886	0	0	0	0
49	8738459	6	1	3	3	13	1	4.13786	0	0	0	1
50	6365504/7159652	15	1	1	2	50	1	3.49854	0	0	0	0
51	7341953	6	1	4	1	12	1	1.94543	0	0	0	0
52	7065638	4	1	1	2	49	1	3.22609	0	1	0	0
53	8469971	5	1	2	0.5	40	1	4.54237	0	0	0	0
54	4149658	5	1	4	2	18	0	3.09346	1	0	0	0
55	6440902	5	1	1	5	49	0	3.54615	0	0	0	1
56	6482442	13	1	4	2	12	1	2.56566	0	0	0	0
57	6440210	13	1	2	3	49	0	2.66778	0	0	0	0
58	8481351	14	1	2	4	16	1	4.39964	0	0	0	1
59	8637670/9140516/9685885	5	0	3	3	13	1	4.13786	0	0	0	0
60	7966946	14	1	4	2	24	0	2.58906	0	0	0	1
61	6242033	10	1	1	2	49	1	3.22609	1	0	0	0
62	6532657	13	1	1	2	48	1	3.54604	0	0	0	0
63	6717885	9	1	1	2	45	1	3.34501	0	0	0	0
64	6118761	7	1	4	2	15	1	3.26094	0	0	0	0
65	1870163	10	1	1	5	49	0	3.54615	0	0	0	0
66	5658169	12	1	4	1.5	20	0	2.75948	0	0	0	0
67	6834241	14	1	2	3	49	0	2.66778	0	1	0	0
68	8694154	15	1	2	4	16	1	4.39964	0	0	0	0
69	6376960	6	0	1	2	24	0	4.34595	0	0	0	0
70	7950168	10	1	2	4	49	1	3.75619	0	0	0	0
71	7490742	12	1	4	1.5	20	0	2.75948	0	0	0	0
72	7961312	9	1	1	2	45	1	3.34501	0	0	0	0

## Sheet: Sheet2
SEX	Prognosis	Symmetric deformity	Chest pain	Swollen skin	Chest tightness	erythema
1=Boys	1=Excellent	1=Symmetry	0=None	0=None	0=None	0=None
2=Girls	2=Good	0=Asymmetry	1=Yes	1=Yes	1=Yes	1=Yes
	3=Fair
	4=Poor
